# Supplementary material for: Reduced Sarcolemmal Membrane Repair Exacerbates Striated Muscle Pathology in a Mouse Model of Duchenne Muscular Dystrophy
Source: Cells. 2022 Apr 22;11(9):1417. doi: 10.3390/cells11091417 (PMC9100510; doi:10.3390/cells11091417)
Supplement: Supplementary file 1 [file cells-11-01417-s001.zip]

Archive with 1 entries (1 files):
- cells-1635975 Supplemental Figure S1.pdf
